# Supplementary material for: MRI recovery of the Achilles tendon after percutaneous tenotomy in older children
Source: J Orthop Surg Res. 2021 Apr 13;16:250. doi: 10.1186/s13018-021-02407-4 (PMC8042722; doi:10.1186/s13018-021-02407-4)
Supplement: Supplementary file 1 — Additional file 1:. Supplementary data. [file 13018_2021_2407_MOESM1_ESM.xlsx]

## Sheet: Group A
Python Analysis of MRI Data for Group A
High signal intensity (pixels)					Difference in Signal Intensity
	Week 1	Week 3	Week 6		Week 1-3
	409	49	0		360
	525	47	0		478
	261	122	0		139
	612	0	0		612
	302	72	0		230
	407	0	0		407
	518	19	0		499
	309	12	0		297
	470	0	0		470
	211	0	0		211
	820	223	0		597
AVERAGE	440.364	49.4545	0		390.909
STDEV	176.332	69.2883	0		157.68

## Sheet: Group B
Python Analysis of MRI Data for Group B
High signal intensity (pixels)					Difference in Signal Intensity
	Week 1	Week 3	Week 6		Week 1-3	Week 3-6
	233	64	128		169	105
	93	0	0		93	93
	654	397	0		257	654
	921	81	0		840	921
	953	441	0		512	953
	1480	20	0		1460	1480
	758	380	0		378	758
	753	404	0		349	753
AVERAGE	730.625	223.375	16		507.25	714.625
STDEV	432.365	196.974	45.2548		448.628	455.177

## Sheet: Distance of gap
Distance of tendon gap (cm)
A	B
4.207	1.34
3.77	2.148
1.66	2.889
2.05	2.971
2.01	2.5
1.95	2.33
3.01	1.87
2.6	1.431
3.54
2.4
2.42

## Sheet: Ages
Ages of Participants (Year)
A	B
6	4
6	3
7	6.75
7	6.75
2.83	6
2.83	3.08
3	4.67
3	5
4.67
4.67
7
